# Supplementary material for: Understanding Colorectal Cancer Patient Experiences with Family Practitioners in Canada
Source: Curr Oncol. 2024 May 30;31(6):3122–48. doi: 10.3390/curroncol31060237 (PMC11202889; doi:10.3390/curroncol31060237)
Supplement: Supplementary file 1 [file curroncol-31-00237-s001.zip]

Archive with 1 entries (1 files):
- curroncol-2970947-supplementary.pdf
